# Supplementary material for: Effect of Sample Transportation on the Proteome of Human Circulating Blood Extracellular Vesicles
Source: Int J Mol Sci. 2022 Apr 19;23(9):4515. doi: 10.3390/ijms23094515 (PMC9099550; doi:10.3390/ijms23094515)
Supplement: Supplementary file 1 [file ijms-23-04515-s001.zip]

Archive with 2 entries (2 files):
- ijms-1602167_supplMaterial_rev_edited.pdf
- proteinGroups_DE_test.xlsx
